# Supplementary material for: Effect of Barrel-to-Barrel Variation on Color and Phenolic Composition of a Red Wine
Source: Foods. 2021 Jul 20;10(7):1669. doi: 10.3390/foods10071669 (PMC8303824; doi:10.3390/foods10071669)
Supplement: Supplementary file 1 [file foods-10-01669-s001.zip]

Archive with 1 entries (1 files):
- foods-1255795-supplementary.pdf
